# Supplementary material for: Breathe Easy EDA: A MATLAB toolbox for psychophysiology data management, cleaning, and analysis
Source: F1000Res. 2018 Dec 14;7:216. Originally published 2018 Feb 22. [Version 2] doi: 10.12688/f1000research.13849.2 (PMC6317497; doi:10.12688/f1000research.13849.2)
Supplement: Supplementary file 1 [file f1000research-7-19055-s0000.tgz]

Archive with 1 entries (1 files):
- 468dcab0-e263-46b1-adfd-9b6a88a363e0.csv
