# Supplementary material for: Breathe Easy EDA: A MATLAB toolbox for psychophysiology data management, cleaning, and analysis
Source: F1000Res. 2018 Dec 14;7:216. Originally published 2018 Feb 22. [Version 2] doi: 10.12688/f1000research.13849.2 (PMC6317497; doi:10.12688/f1000research.13849.2)
Supplement: Supplementary file 1 [file f1000research-7-19055-s0000.tgz › 468dcab0-e263-46b1-adfd-9b6a88a363e0.csv]

Trial name	Trial type #	Number of SCRs	Average SCR magnitude	Max SCR magnitude	Cumulative SCR magnitude	SCL(average)	SCL(standard deviation)	Artifacts
sync summary event # 8 neut	8.000000	0.000000	NaN	NaN	0.000000	2.793305	0.009255
sync summary event # 8 neut	8.000000	0.000000	NaN	NaN	0.000000	2.443542	0.009168	artifacts flagged
sync summary event # 9 pos	9.000000	0.000000	NaN	NaN	0.000000	2.934452	0.009914
sync summary event # 9 pos	9.000000	0.000000	NaN	NaN	0.000000	2.503673	0.008294	artifacts flagged
sync summary event # 7 neg	7.000000	0.000000	NaN	NaN	0.000000	2.223300	0.003733
sync summary event # 9 pos	9.000000	0.000000	NaN	NaN	0.000000	2.010345	0.002129
sync summary event # 9 pos	9.000000	0.000000	NaN	NaN	0.000000	1.828105	0.004354
sync summary event # 7 neg	7.000000	0.000000	NaN	NaN	0.000000	1.648986	0.003078
sync summary event # 9 pos	9.000000	0.000000	NaN	NaN	0.000000	1.473560	0.002832
sync summary event # 9 pos	9.000000	0.000000	NaN	NaN	0.000000	1.344321	0.004244
sync summary event # 7 neg	7.000000	0.000000	NaN	NaN	0.000000	1.157067	0.003333
sync summary event # 9 pos	9.000000	0.000000	NaN	NaN	0.000000	1.081683	0.026970
sync summary event # 9 pos	9.000000	0.000000	NaN	NaN	0.000000	1.214611	0.003129
sync summary event # 7 neg	7.000000	0.000000	NaN	NaN	0.000000	2.540963	0.034064	artifacts flagged
sync summary event # 9 pos	9.000000	0.000000	NaN	NaN	0.000000	1.869980	0.007775
sync summary event # 8 neut	8.000000	0.000000	NaN	NaN	0.000000	2.355888	0.009019
sync summary event # 7 neg	7.000000	0.000000	NaN	NaN	0.000000	2.100394	0.006460
sync summary event # 7 neg	7.000000	0.000000	NaN	NaN	0.000000	1.923203	0.002140
sync summary event # 9 pos	9.000000	0.000000	NaN	NaN	0.000000	1.713090	0.004954
sync summary event # 7 neg	7.000000	0.000000	NaN	NaN	0.000000	1.597867	0.005424
sync summary event # 7 neg	7.000000	0.000000	NaN	NaN	0.000000	1.451756	0.003860
sync summary event # 8 neut	8.000000	0.000000	NaN	NaN	0.000000	1.347666	0.002144
sync summary event # 8 neut	8.000000	0.000000	NaN	NaN	0.000000	1.792156	0.004315
sync summary event # 7 neg	7.000000	0.000000	NaN	NaN	0.000000	1.460141	0.004082
sync summary event # 8 neut	8.000000	0.000000	NaN	NaN	0.000000	1.269572	0.008967	artifacts flagged
sync summary event # 7 neg	7.000000	0.000000	NaN	NaN	0.000000	1.200460	0.002508
sync summary event # 7 neg	7.000000	0.000000	NaN	NaN	0.000000	1.762013	0.010008
sync summary event # 9 pos	9.000000	0.000000	NaN	NaN	0.000000	2.038435	0.021908
sync summary event # 9 pos	9.000000	0.000000	NaN	NaN	0.000000	1.607536	0.006714
sync summary event # 7 neg	7.000000	0.000000	NaN	NaN	0.000000	1.430671	0.002516
sync summary event # 9 pos	9.000000	0.000000	NaN	NaN	0.000000	1.295299	0.002217
sync summary event # 7 neg	7.000000	0.000000	NaN	NaN	0.000000	2.567036	0.008795	artifacts flagged
sync summary event # 9 pos	9.000000	0.000000	NaN	NaN	0.000000	1.907264	0.006072
sync summary event # 8 neut	8.000000	0.000000	NaN	NaN	0.000000	2.947987	0.010384
sync summary event # 9 pos	9.000000	0.000000	NaN	NaN	0.000000	2.538103	0.013958
sync summary event # 9 pos	9.000000	0.000000	NaN	NaN	0.000000	2.288637	0.005555
sync summary event # 8 neut	8.000000	0.000000	NaN	NaN	0.000000	2.592316	0.009455
sync summary event # 7 neg	7.000000	0.000000	NaN	NaN	0.000000	2.379392	0.003902
sync summary event # 8 neut	8.000000	0.000000	NaN	NaN	0.000000	2.912997	0.042738
sync summary event # 7 neg	7.000000	1.000000	0.314060	0.314060	0.314060	2.490434	0.006023
sync summary event # 8 neut	8.000000	0.000000	NaN	NaN	0.000000	3.054754	0.012088
sync summary event # 7 neg	7.000000	0.000000	NaN	NaN	0.000000	2.448941	0.005944
sync summary event # 9 pos	9.000000	0.000000	NaN	NaN	0.000000	2.242351	0.005777
sync summary event # 8 neut	8.000000	0.000000	NaN	NaN	0.000000	2.320911	0.011477
sync summary event # 8 neut	8.000000	0.000000	NaN	NaN	0.000000	2.226965	0.003452
sync summary event # 9 pos	9.000000	0.000000	NaN	NaN	0.000000	2.062748	0.006884
sync summary event # 9 pos	9.000000	0.000000	NaN	NaN	0.000000	2.338423	0.018773
sync summary event # 7 neg	7.000000	0.000000	NaN	NaN	0.000000	2.080870	0.003527
sync summary event # 9 pos	9.000000	0.000000	NaN	NaN	0.000000	1.925711	0.002323
sync summary event # 9 pos	9.000000	1.000000	0.294250	0.294250	0.294250	1.777519	0.108003
sync summary event # 8 neut	8.000000	0.000000	NaN	NaN	0.000000	2.630764	0.011090
sync summary event # 8 neut	8.000000	0.000000	NaN	NaN	0.000000	2.280698	0.006553
sync summary event # 9 pos	9.000000	0.000000	NaN	NaN	0.000000	2.006149	0.003622
sync summary event # 8 neut	8.000000	0.000000	NaN	NaN	0.000000	2.107279	0.005992
sync summary event # 9 pos	9.000000	0.000000	NaN	NaN	0.000000	3.782096	0.026532
sync summary event # 8 neut	8.000000	0.000000	NaN	NaN	0.000000	3.694862	0.048972	artifacts flagged
sync summary event # 7 neg	7.000000	0.000000	NaN	NaN	0.000000	3.762929	0.014499
sync summary event # 7 neg	7.000000	0.000000	NaN	NaN	0.000000	3.453943	0.039907
sync summary event # 9 pos	9.000000	0.000000	NaN	NaN	0.000000	2.989886	0.003113
sync summary event # 9 pos	9.000000	0.000000	NaN	NaN	0.000000	3.507337	0.013395
sync summary event # 8 neut	8.000000	0.000000	NaN	NaN	0.000000	3.135848	0.010671
sync summary event # 8 neut	8.000000	0.000000	NaN	NaN	0.000000	4.031930	0.017319
sync summary event # 9 pos	9.000000	0.000000	NaN	NaN	0.000000	5.018531	0.147339
sync summary event # 7 neg	7.000000	0.000000	NaN	NaN	0.000000	3.616067	0.009237
sync summary event # 8 neut	8.000000	0.000000	NaN	NaN	0.000000	3.292233	0.006507
sync summary event # 8 neut	8.000000	0.000000	NaN	NaN	0.000000	3.361420	0.009466
sync summary event # 7 neg	7.000000	0.000000	NaN	NaN	0.000000	4.079514	0.015239
sync summary event # 8 neut	8.000000	0.000000	NaN	NaN	0.000000	3.496973	0.011340
sync summary event # 7 neg	7.000000	0.000000	NaN	NaN	0.000000	3.099169	0.005880
sync summary event # 8 neut	8.000000	0.000000	NaN	NaN	0.000000	2.978083	0.002542
sync summary event # 9 pos	9.000000	0.000000	NaN	NaN	0.000000	3.826282	0.016964
sync summary event # 9 pos	9.000000	0.000000	NaN	NaN	0.000000	3.660112	0.012810
sync summary event # 8 neut	8.000000	0.000000	NaN	NaN	0.000000	3.446435	0.008511
sync summary event # 8 neut	8.000000	1.000000	0.057200	0.057200	0.057200	3.150882	0.002508
sync summary event # 7 neg	7.000000	0.000000	NaN	NaN	0.000000	2.998269	0.003917
sync summary event # 8 neut	8.000000	0.000000	NaN	NaN	0.000000	2.899959	0.001914
sync summary event # 8 neut	8.000000	0.000000	NaN	NaN	0.000000	2.746886	0.003848
sync summary event # 9 pos	9.000000	0.000000	NaN	NaN	0.000000	2.674131	0.007398
sync summary event # 8 neut	8.000000	0.000000	NaN	NaN	0.000000	2.499379	0.001532
sync summary event # 7 neg	7.000000	0.000000	NaN	NaN	0.000000	2.430928	0.004371
sync summary event # 7 neg	7.000000	0.000000	NaN	NaN	0.000000	3.440699	0.016413
sync summary event # 9 pos	9.000000	0.000000	NaN	NaN	0.000000	2.825322	0.006102
sync summary event # 7 neg	7.000000	0.000000	NaN	NaN	0.000000	2.647060	0.004298
sync summary event # 7 neg	7.000000	0.000000	NaN	NaN	0.000000	2.834641	0.005966
sync summary event # 8 neut	8.000000	0.000000	NaN	NaN	0.000000	2.584954	0.002426
sync summary event # 7 neg	7.000000	0.000000	NaN	NaN	0.000000	2.664245	0.007934
sync summary event # 7 neg	7.000000	0.000000	NaN	NaN	0.000000	2.441300	0.001298
sync summary event # 9 pos	9.000000	0.000000	NaN	NaN	0.000000	2.321416	0.005038
sync summary event # 7 neg	7.000000	0.000000	NaN	NaN	0.000000	2.223847	0.001637
sync summary event # 7 neg	7.000000	0.000000	NaN	NaN	0.000000	3.457741	0.017443
sync summary event # 9 pos	9.000000	0.000000	NaN	NaN	0.000000	2.826543	0.008440
sync summary event # 7 neg	7.000000	0.000000	NaN	NaN	0.000000	4.125197	0.032150
sync summary event # 8 neut	8.000000	0.000000	NaN	NaN	0.000000	3.549260	0.009647	artifacts flagged
sync summary event # 7 neg	7.000000	0.000000	NaN	NaN	0.000000	3.293378	0.005225
sync summary event # 7 neg	7.000000	0.000000	NaN	NaN	0.000000	3.027261	0.004608
sync summary event # 9 pos	9.000000	0.000000	NaN	NaN	0.000000	2.870092	0.005159
sync summary event # 9 pos	9.000000	0.000000	NaN	NaN	0.000000	3.502492	0.081372
sync summary event # 8 neut	8.000000	0.000000	NaN	NaN	0.000000	3.603857	0.010673
sync summary event # 8 neut	8.000000	0.000000	NaN	NaN	0.000000	3.274227	0.007824
sync summary event # 9 pos	9.000000	2.000000	0.623315	1.190210	1.246630	3.591984	0.345849
sync summary event # 8 neut	8.000000	0.000000	NaN	NaN	0.000000	4.580736	0.018961
sync summary event # 8 neut	8.000000	0.000000	NaN	NaN	0.000000	3.912197	0.008785
sync summary event # 9 pos	9.000000	0.000000	NaN	NaN	0.000000	3.470889	0.005339
sync summary event # 7 neg	7.000000	0.000000	NaN	NaN	0.000000	3.297115	0.003944
sync summary event # 9 pos	9.000000	0.000000	NaN	NaN	0.000000	3.104239	0.012842
sync summary event # 8 neut	8.000000	0.000000	NaN	NaN	0.000000	2.957528	0.003339
sync summary event # 8 neut	8.000000	0.000000	NaN	NaN	0.000000	3.477337	0.009899
sync summary event # 9 pos	9.000000	0.000000	NaN	NaN	0.000000	3.451415	0.010178
sync summary event # 7 neg	7.000000	0.000000	NaN	NaN	0.000000	3.098230	0.005689
sync summary event # 8 neut	8.000000	0.000000	NaN	NaN	0.000000	2.866165	0.003425
sync summary event # 9 pos	9.000000	0.000000	NaN	NaN	0.000000	2.766686	0.003034
sync summary event # 8 neut	8.000000	0.000000	NaN	NaN	0.000000	2.657265	0.001490
sync summary event # 9 pos	9.000000	0.000000	NaN	NaN	0.000000	2.538837	0.002031
sync summary event # 8 neut	8.000000	0.000000	NaN	NaN	0.000000	2.462986	0.000968
sync summary event # 9 pos	9.000000	0.000000	NaN	NaN	0.000000	2.400122	0.004064
sync summary event # 7 neg	7.000000	0.000000	NaN	NaN	0.000000	2.291983	0.002648
sync summary event # 9 pos	9.000000	0.000000	NaN	NaN	0.000000	2.360561	0.002647
sync summary event # 9 pos	9.000000	0.000000	NaN	NaN	0.000000	2.231585	0.001878
sync summary event # 8 neut	8.000000	0.000000	NaN	NaN	0.000000	2.132375	0.001437
sync summary event # 8 neut	8.000000	0.000000	NaN	NaN	0.000000	2.057469	0.000643
sync summary event # 7 neg	7.000000	0.000000	NaN	NaN	0.000000	2.518544	0.004582
sync summary event # 8 neut	8.000000	0.000000	NaN	NaN	0.000000	2.366156	0.013889
sync summary event # 8 neut	8.000000	0.000000	NaN	NaN	0.000000	2.256441	0.001128
sync summary event # 7 neg	7.000000	0.000000	NaN	NaN	0.000000	2.938905	0.011642
sync summary event # 8 neut	8.000000	0.000000	NaN	NaN	0.000000	2.640003	0.005203
sync summary event # 8 neut	8.000000	0.000000	NaN	NaN	0.000000	2.415917	0.002168
sync summary event # 9 pos	9.000000	0.000000	NaN	NaN	0.000000	2.385077	0.002616
sync summary event # 8 neut	8.000000	0.000000	NaN	NaN	0.000000	2.226216	0.001346
sync summary event # 7 neg	7.000000	0.000000	NaN	NaN	0.000000	2.110984	0.003120
sync summary event # 7 neg	7.000000	0.000000	NaN	NaN	0.000000	2.035259	0.002118
sync summary event # 9 pos	9.000000	0.000000	NaN	NaN	0.000000	2.715353	0.051528
sync summary event # 7 neg	7.000000	0.000000	NaN	NaN	0.000000	3.482496	0.019927
sync summary event # 9 pos	9.000000	0.000000	NaN	NaN	0.000000	2.910813	0.006219
sync summary event # 9 pos	9.000000	0.000000	NaN	NaN	0.000000	2.652035	0.003208
sync summary event # 7 neg	7.000000	0.000000	NaN	NaN	0.000000	3.007217	0.006480
sync summary event # 9 pos	9.000000	0.000000	NaN	NaN	0.000000	3.186736	0.007794
sync summary event # 8 neut	8.000000	0.000000	NaN	NaN	0.000000	3.001729	0.004704
sync summary event # 9 pos	9.000000	0.000000	NaN	NaN	0.000000	2.746291	0.005166
sync summary event # 7 neg	7.000000	0.000000	NaN	NaN	0.000000	3.252170	0.018093
sync summary event # 8 neut	8.000000	0.000000	NaN	NaN	0.000000	3.043849	0.006121
sync summary event # 7 neg	7.000000	0.000000	NaN	NaN	0.000000	2.827646	0.003301
sync summary event # 8 neut	8.000000	0.000000	NaN	NaN	0.000000	2.699642	0.001621
sync summary event # 9 pos	9.000000	0.000000	NaN	NaN	0.000000	2.893523	0.005187
sync summary event # 7 neg	7.000000	0.000000	NaN	NaN	0.000000	2.714426	0.002044
sync summary event # 7 neg	7.000000	0.000000	NaN	NaN	0.000000	3.036434	0.008115
sync summary event # 8 neut	8.000000	0.000000	NaN	NaN	0.000000	2.728411	0.003946
sync summary event # 7 neg	7.000000	0.000000	NaN	NaN	0.000000	2.596017	0.003620
sync summary event # 7 neg	7.000000	0.000000	NaN	NaN	0.000000	2.470266	0.001545
sync summary event # 8 neut	8.000000	0.000000	NaN	NaN	0.000000	2.397166	0.002376
sync summary event # 7 neg	7.000000	1.000000	0.050170	0.050170	0.050170	3.202054	0.093831
